# Supplementary material for: Probing the Hydrophobic Part of Analogues of the Incadronate-Evidence of Their Interaction with Immunological System of Sheep
Source: Pharmaceuticals (Basel). 2026 Feb 1;19(2):256. doi: 10.3390/ph19020256 (PMC12943640; doi:10.3390/ph19020256)
Supplement: Supplementary file 1 [file pharmaceuticals-19-00256-s001.zip]

Archive with 1 entries (1 files):
- pharmaceuticals-4115204-supplementary.pdf
